# Supplementary material for: Cardiac response to chronic restraint stress involves mineralocorticoid receptors in male Sprague–Dawley rats
Source: Physiol Rep. 2025 Oct 9;13(19):e70549. doi: 10.14814/phy2.70549 (PMC12510903; doi:10.14814/phy2.70549)
Supplement: Supplementary file 1 — Appendix S1. [file PHY2-13-e70549-s001.zip]

Archive with 7 entries (7 files):
- Figure_S1.docx
- Table_S1; Table_S2.docx
- Table_S3.docx
- Table_S4.docx
- Table_S5.docx
- Table_S6.docx
- Table_S7.docx
